# Supplementary material for: CYP3A5*3 and SLCO1B1 c.521T>C Polymorphisms Influence the Pharmacokinetics of Atorvastatin and 2-Hydroxy Atorvastatin
Source: Pharmaceutics. 2022 Jul 18;14(7):1491. doi: 10.3390/pharmaceutics14071491 (PMC9323915; doi:10.3390/pharmaceutics14071491)
Supplement: Supplementary file 1 [file pharmaceutics-14-01491-s001.zip]

Archive with 1 entries (1 files):
- pharmaceutics-1793787-supplementary.pdf
